# Supplementary material for: Biodiversity and Biogeography of Chthamalid Barnacles from the North-Eastern Pacific (Crustacea Cirripedia)
Source: PLoS One. 2016 Mar 9;11(3):e0149556. doi: 10.1371/journal.pone.0149556 (PMC4784953; doi:10.1371/journal.pone.0149556)
Supplement: S2 Table — (XLS) [file pone.0149556.s002.xls]

## Sheet: Sheet1
				Supplementary Table 2 Numbers of allozymes and allozyme frequencies in Chthamalus species examined by electrophoresis
Species	Location			The numbers that follow the enzyme abbreviations are the relative mobilities of the allozymes with respect to horse spleen ferritin (100) under the electrophoresis conditions used.
			Allozyme	Mdh1 83	Mdh1 86	Mdh1 93	Mdh1 99	Mdh1 102	Mdh1 110	Mdh1 127	Mdh1 131		Mdh2 44	Mdh2 46	Mdh2 49	Mdh2 72	Mdh2 88		Me 83		Pgdh 90	Pgdh 97	Pgdh 102	Pgdh 103	Pgdh 104	Pgdh 106	Pgdh 109	Pgdh 112	Pgdh 113	Pgdh 114	Pgdh 115	Pgdh 117	Pgdh 120	Pgdh 121			Gpdh 50	Gphd 68	Gpdh 78	Gpdh 80		Sod 21			Hk 124	Hk 128	Hk 132	Hk 137	Hk140
		Mdh1 Totals										Mdh2 Totals								Pgdh Totals																Gpdh Totals								Hk Totals
C. dalli	La Jolla			0	0	0	0	0	20	0	0		0	0	14	0	0																				0	16	0	0					0	0	0	0	0
C. dalli	Hypophocus Is.			0	0	0	0	1	21	0	0		0	0	22	0	0				0	0	0	0	0	0	0	0	0	0	0	0	0	2			0	24	0	0					0	0	1	0	0
C. dalli	Lighthouse Park			0	0	0	0	0	6	0	0		0	0	0	0	0				0	0	3	0	0	0	0	0	7	0	0	0	0	0			0	0	0	0					0	0	0	0	0
C. dalli	Millbay			0	0	0	0	0	20	0	0		0	0	20	0	0				0	0	4	0	0	0	0	0	14	0	0	0	0	0			0	20	0	0					0	0	0	0	0
C. dalli	Terrace Beach			0	0	0	0	0	0	0	0		0	0	0	0	0																				0	0	0	0					0	0	0	0	0
C. dalli	Tofino			0	0	0	1	0	27	0	0		0	0	15	1	0				0	0	0	0	0	0	0	0	5	0	0	0	0	1			0	16	0	0					0	0	0	0	0
C. dalli	Victoria			0	0	0	0	0	32	0	0		0	0	12	0	0				0	0	2	0	0	0	0	0	8	0	0	0	0	2			1	11	0	0					0	0	0	0	0
C. dalli	TOTAL	128		0	0	0	1	1	126	0	0	84	0	0	83	1	0			48	0	0	9	0	0	0	0	0	34	0	0	0	0	5		88	1	87	0	0				118	0	0	1	0	0
C. anisopoma	La Paz			0	0	0	0	0	44	0	0		0	0	0	45	1				0	0	0	0	0	0	0	0	0	0	2	0	0	0			0	0	0	42		22			0	2	0	0	19
C. anisopoma	Pt. Lobos			0	0	0	0	0	2	0	0																										0	0	0	2					0	0	0	2	0
C. anisopoma	TOTAL	46		0	0	0	0	0	46	0	0	46	0	0	0	45	1			2	0	0	0	0	0	0	0	0	0	0	2	0	0	0		44	0	0	0	44		22		24	0	2	0	2	19
C. fissus	La Jolla	128		1	0	122	0	0	5	0	0	76	0	0	76	0	0																			78	78	0	0	0				18	0	0	18	0	0
C. alani	La Paz			0	1	5	0	0	91	0	1		1	0	0	79	0				0	1	0	0	0	33	0	0	0	0	0	0	0	0			0	0	0	100		38			1	0	84	0	0
C. alani	Pt. Lobos			0	0	0	0	0	2	0	0																										0	0	0	2		2			1	0	9	0	0
C. alani	TOTAL	100		0	1	5	0	0	93	0	1	80	1	0	0	79	0			34	0	1	0	0	0	33	0	0	0	0	0	0	0	0		102	0	0	0	102		40		95	2	0	93	0	0
C. newmani	Farfan																				0	0	2	0	6	12	0	0	0	0	0	0	0	0											0	0	20	0	0
C. newmani	Panama City			0	0	0	0	0	131	0	0		0	0	0	122	0		108		1	6	3	0	6	158	3	0	0	0	0	0	1	0			0	0	134	0					2	0	134	12	0
C. newmani	Naos Island			0	0	0	0	0	40	2	0		0	0	0	30	0		8		0	3	0	0	2	38	2	1	0	0	0	0	0	0			0	0	50	0					0	0	34	2	0
C. newmani	TOTAL	173		0	0	0	0	0	171	2	0	152	0	0	0	152	0		116	244	1	9	5	0	14	208	5	1	0	0	0	0	1	0		184	0	0	184	0				206	2	0	188	14	0
C. hedgecocki	Isla Sacraficios
C. hedgecocki	Pt. Lobos			0	0	0	0	1	117	0	0		0	111	0	1	0				0	0	0	0	0	3	9	0	0	43	0	4	0	0			0	0	0	66		78			4	0	165	4	0
C. hedgecocki	TOTAL	118		0	0	0	0	1	117	0	0	112	0	111	0	1	0			59	0	0	0	0	0	3	9	0	0	43	0	4	0	0		66	0	0	0	66		78		179	4	0	165	4	0
C. panamensis	Naos Is.	152		0	0	0	0	0	152	0	0	148	0	148	0	0	0		110	184	0	0	0	0	0	0	1	0	0	171	0	10	2	0		162	0	0	0	162		40		150	2	0	128	18	0
FREQUENCIES		Allozyme		Mdh1 83	Mdh1 86	Mdh1 93	Mdh1 99	Mdh1 102	Mdh1 110	Mdh1 127	Mdh1 131		Mdh2 44	Mdh2 46	Mdh2 49	Mdh2 72	Mdh2 88		Me 83		Pgdh 90	Pgdh 97	Pgdh 102	Pgdh 103	Pgdh 104	Pgdh 106	Pgdh 109	Pgdh 112	Pgdh 113	Pgdh 114	Pgdh 115	Pgdh 117	Pgdh 120	Pgdh 121			Gpdh 50	Gphd 68	Gpdh 78	Gpdh 80		Sod 21			Hk 124	Hk 128	Hk 132	Hk 137	Hk140
C. dalli				0	0	0	0.0078125	0.0078125	0.984375	0	0		0	0	0.988095	0.0119048	0				0	0	0.1875	0	0	0	0	0	0.708333	0	0	0	0	0.104167			0.0113636	0.988636	0	0					0	0	0.00847458	0	0
C. anisopoma				0	0	0	0	0	1	0	0		0	0	0	0.978261	0.0217391				0	0	0	0	0	0	0	0	0	0	1	0	0	0			0	0	0	1		1			0	0.0833333	0	0.0833333	0.791667
C. fissus				0.0078125	0	0.953125	0	0	0.0390625	0	0		0	0	1	0	0																				1	0	0	0					0	0	1	0	0
C. alani				0	0.01	0.05	0	0	0.93	0	0.01		0.0125	0	0	0.9875	0				0	0.0294118	0	0	0	0.970588	0	0	0	0	0	0	0	0			0	0	0	1		1			0.0210526	0	0.978947	0	0
C. newmani				0	0	0	0	0	0.988439	0.0115607	0		0	0	0	1	0		1		0.00409836	0.0368852	0.0204918	0	0.057377	0.852459	0.0204918	0.00409836	0	0	0	0	0.00409836	0			0	0	1	0					0.00970874	0	0.912621	0.0679612	0
C. hedgecocki				0	0	0	0	0.00847458	0.991525	0	0		0	0.991071	0	0.00892857	0				0	0	0	0	0	0.0508475	0.152542	0	0	0.728814	0	0.0677966	0	0			0	0	0	1		1			0.0223464	0	0.921788	0.0223464	0
C. panamensis				0	0	0	0	0	1	0	0		0	1	0	0	0		1		0	0	0	0	0	0	0.00543478	0	0	0.929348	0	0.0543478	0.0108696	0			0	0	0	1		1			0.0133333	0	0.853333	0.12	0
[truncated: 141 more columns]
